# Supplementary material for: DPYD Genotyping, Fluoropyrimidine Dosage and Toxicity: An Umbrella Review of Systematic Reviews
Source: Pharmaceuticals (Basel). 2025 May 15;18(5):727. doi: 10.3390/ph18050727 (PMC12115295; doi:10.3390/ph18050727)
Supplement: Supplementary file 1 [file pharmaceuticals-18-00727-s001.zip]

Archive with 1 entries (1 files):
- pharmaceuticals-3596993-supplementary.pdf
